# Supplementary material for: “CATAStrophy,” a Genome-Informed Trophic Classification of Filamentous Plant Pathogens – How Many Different Types of Filamentous Plant Pathogens Are There?
Source: Front Microbiol. 2020 Jan 21;10:3088. doi: 10.3389/fmicb.2019.03088 (PMC6986263; doi:10.3389/fmicb.2019.03088)
Supplement: DATA SHEET S1 — Full list of fungal and oomycete species and isolates used in this study, their assigned trophic classifications based on literature consensus, and their predicted CATAStrophy classifications. [file Data_Sheet_1.XLSX]

## Sheet: CATAStrophy_inputs_and_results
Species	Strain/Isolate	Data source (protein FASTA)	Phylum/Sub-phylum (-mycota)	Class (-mycetes)	Common literature-based description	Assigned sub-class for training (pre-prediction)	Saprotroph	Monomertroph 1 (non-haustorial)	Monomertroph 2 (haustorial)	Monomertroph 3 (symbiont)	Mesotroph - internal	Mesotroph - external	Polymertroph – narrow host-range	Polymertroph – broad host-range	Vasculartroph	Predicted Major Class	Predicted sub-class affinities			Assigned class (CATAStrophy Major Class inferred from literature classifications)	Predicted (Major Class)	Count (Assigned Literature Classification - not Unassigned)	Successful prediction (un-curated)	Successful prediction (Revised literature conflicts)
Alternaria alternata	ATCC11680	Alternaria Genomes Database (http://alternaria.vbi.vt.edu)	Asco	Dothideo	N	U	0.367593	0.259552	0	0.277404	0.995762	0.515047	1	0.708391	0.704841	Me/P	MeI, PN			P	Me/P	1	1	1
Alternaria alternata	SRC1lrK2f	JGI:Altal1	Asco	Dothideo	N	U	0.364873	0.257293	0	0.275547	0.997544	0.508626	1	0.700211	0.708186	Me/P	MeI, PN			P	Me/P	1	1	1
Alternaria alternata	ATCC66891	Alternaria Genomes Database (http://alternaria.vbi.vt.edu)	Asco	Dothideo	N	U	0.36788	0.259538	0	0.278947	0.978181	0.513578	1	0.707811	0.675904	P	MeI, PN			P	P	1	1	1
Alternaria alternata	BMP0270	Alternaria Genomes Database (http://alternaria.vbi.vt.edu)	Asco	Dothideo	N	U	0.36554	0.256638	0	0.268711	0.924678	0.510975	1	0.699911	0.605436	P	PN			P	P	1	1	1
Alternaria arborescens	BMP0308	Alternaria Genomes Database (http://alternaria.vbi.vt.edu)	Asco	Dothideo	N	U	0.413779	0.299101	0	0.327181	0.648086	0.593083	1	0.742305	0.222425	P	PN			P	P	1	1	1
Alternaria brassicicola	BMP1950	JGI:Altbr1	Asco	Dothideo	N	Pn	0.747411	0.63594	0.227225	0.66614	0.518143	0.972706	1	0.971052	0	P	MeE, PN/PB			P	P	1	1	1
Alternaria capsici	BMP0180	Alternaria Genomes Database (http://alternaria.vbi.vt.edu)	Asco	Dothideo	N	U	0.384956	0.276436	0	0.288059	0.723518	0.536848	1	0.704877	0.372922	P	PN			P	P	1	1	1
Alternaria carthami	BMP1963	Alternaria Genomes Database (http://alternaria.vbi.vt.edu)	Asco	Dothideo	N	U	0.378345	0.268555	0	0.27923	0.87569	0.52635	1	0.718886	0.562893	P	PN			P	P	1	1	1
Alternaria citriarbusti	BMP2343	Alternaria Genomes Database (http://alternaria.vbi.vt.edu)	Asco	Dothideo	N	U	0.362761	0.256255	0	0.277121	0.953081	0.511389	1	0.695866	0.653994	P	MeI, PN			P	P	1	1	1
Alternaria crassa	BMP0172	Alternaria Genomes Database (http://alternaria.vbi.vt.edu)	Asco	Dothideo	N	U	0.378833	0.27255	0	0.289204	0.739477	0.535326	1	0.700424	0.404811	P	PN			P	P	1	1	1
Alternaria dauci	BMP0167	Alternaria Genomes Database (http://alternaria.vbi.vt.edu)	Asco	Dothideo	N	U	0.369861	0.265088	0	0.285566	0.75531	0.529952	1	0.69123	0.423666	P	PN			P	P	1	1	1
Alternaria destruens	BMP0317	Alternaria Genomes Database (http://alternaria.vbi.vt.edu)	Asco	Dothideo	N	U	0.683524	0.563769	0.217102	0.611204	0.529884	0.88343	1	0.904599	0	P	PN			P	P	1	1	1
Alternaria fragariae	BMP2338	Alternaria Genomes Database (http://alternaria.vbi.vt.edu)	Asco	Dothideo	N	U	0.359909	0.255914	0	0.274562	0.938588	0.507586	1	0.690442	0.610157	P	PN			P	P	1	1	1
Alternaria gaisen	BMP2338	Alternaria Genomes Database (http://alternaria.vbi.vt.edu)	Asco	Dothideo	N	U	0.353577	0.249797	0	0.272201	0.911254	0.507351	1	0.682823	0.556862	P	PN			P	P	1	1	1
Alternaria limoniasperae	BMP2335	Alternaria Genomes Database (http://alternaria.vbi.vt.edu)	Asco	Dothideo	N	U	0.358803	0.25461	0	0.274834	0.95289	0.508713	1	0.690415	0.657686	P	MeI, PN			P	P	1	1	1
Alternaria longipes	BMP0313	Alternaria Genomes Database (http://alternaria.vbi.vt.edu)	Asco	Dothideo	N	U	0.36483	0.255747	0	0.272069	1	0.521236	0.989564	0.715202	0.751835	Me	MeI, PN			P	Me	1	0	1
Alternaria macrospora	BMP1949	Alternaria Genomes Database (http://alternaria.vbi.vt.edu)	Asco	Dothideo	N	U	0.372991	0.269486	0	0.289829	0.817773	0.525422	1	0.705211	0.481199	P	PN			P	P	1	1	1
Alternaria mali	BMP3064	Alternaria Genomes Database (http://alternaria.vbi.vt.edu)	Asco	Dothideo	N	U	0.36247	0.256228	0	0.278536	0.97054	0.511733	1	0.69597	0.653454	P	MeI, PN			P	P	1	1	1
Alternaria mali	BMP3063	Alternaria Genomes Database (http://alternaria.vbi.vt.edu)	Asco	Dothideo	N	U	0.361001	0.253114	0	0.273832	0.89263	0.510063	1	0.691403	0.564027	P	PN			P	P	1	1	1
Alternaria porri	BMP0178	Alternaria Genomes Database (http://alternaria.vbi.vt.edu)	Asco	Dothideo	N	U	0.399224	0.292223	0	0.303329	0.651704	0.553832	1	0.707181	0.26924	P	PN			P	P	1	1	1
Alternaria solani	BMP0185	Alternaria Genomes Database (http://alternaria.vbi.vt.edu)	Asco	Dothideo	N	U	0.379267	0.2731	0	0.287763	0.794996	0.529749	1	0.709735	0.452751	P	PN			P	P	1	1	1
Alternaria tangelonis	BMP2327	Alternaria Genomes Database (http://alternaria.vbi.vt.edu)	Asco	Dothideo	N	U	0.356088	0.252062	0	0.27637	0.921837	0.509382	1	0.686993	0.623957	P	PN			P	P	1	1	1
Alternaria tenuissima	BMP0304	Alternaria Genomes Database (http://alternaria.vbi.vt.edu)	Asco	Dothideo	N	U	0.36767	0.258347	0	0.275382	0.987506	0.510883	1	0.701801	0.679502	P	MeI, PN			P	P	1	1	1
Alternaria tomatophila	BMP2032	Alternaria Genomes Database (http://alternaria.vbi.vt.edu)	Asco	Dothideo	N	U	0.379114	0.272418	0	0.281291	0.797199	0.528705	1	0.71193	0.470028	P	PN			P	P	1	1	1
Ascochyta rabeii	ArDii	JGI:Ascra1	Asco	Dothideo	N	U	0.602971	0.459559	0.0250291	0.513456	0.462211	0.925281	0.846006	1	0	P	PB			P	P	1	1	1
Cochliobolus carbonum	26-R-13	INSDC: GCA_000523435.1	Asco	Dothideo	N	Pn	0.386678	0.287212	0	0.318032	0.627919	0.531632	1	0.659825	0.246338	P	PN			P	P	1	1	1
Cochliobolus heterostrophus	C4	INSDC:GCA_000354255.1	Asco	Dothideo	N	Pn	0.382919	0.288162	0	0.324576	0.663768	0.529749	1	0.651224	0.283376	P	PN			P	P	1	1	1
Cochliobolus heterostrophus	C5	INSDC:GCA_000338975.1	Asco	Dothideo	N	Pn	0.367342	0.273753	0	0.311607	0.727091	0.513332	1	0.648382	0.371603	P	PN			P	P	1	1	1
Cochliobolus miyabeanus	WK-1C	JGI:Cocmi1	Asco	Dothideo	N	Pn	0.395291	0.29543	0	0.328454	0.596846	0.553646	1	0.673756	0.218289	P	PN			P	P	1	1	1
Cochliobolus sativus (syn. Bipolaris sorokiniana)	ND90Pr	JGI:Cocsa1	Asco	Dothideo	N	Pn	0.413315	0.315398	0	0.353951	0.643546	0.571156	1	0.681691	0.22076	P	PN			P	P	1	1	1
Cochliobolus victoriae	FI3	JGI:Cocvi1	Asco	Dothideo	N	Pn	0.383335	0.284372	0	0.313892	0.677489	0.526791	1	0.657655	0.303538	P	PN			P	P	1	1	1
Dothistroma septosporum	NZE10	INSDC:GCA_000340195.1	Asco	Dothideo	H	MeE	0.887432	0.926854	0.599418	0.978049	0.259079	1	0.571537	0.75516	0	Me	Mo3, MeE			Me	Me	1	1	1
Leptosphaeria maculans	v23.1.3	NBCI:GCA_000230375.1	Asco	Dothideo	H	MeE	1	0.930192	0.733549	0.796947	0.471328	0.997994	0.682766	0.997776	0	S/Me/P	S, MeE, PB			Me	S/Me/P	1	1	1
Macrophomina phaseolina	MS6	INSDC:GCA_000302655.1	Asco	Dothideo	H	Pb	0.510106	0.366052	0	0.426284	0.996859	0.73958	1	0.99172	0.787291	Me/P	MeI, PN/PB			P	Me/P	1	1	1
Parastagonospora nodorum	SN15	INSDC:GCA_000146915.2	Asco	Dothideo	N	Pn	0.406375	0.30181	0	0.319818	0.590018	0.560786	1	0.672125	0.238595	P	PN			P	P	1	1	1
Passalora fulva	CBS131901	INSDC: GCA_000301015.1	Asco	Dothideo	H	Mo3	0.671521	0.613625	0.164774	0.736807	0.324219	1	0.677099	0.907412	0	Me	MeE			Mo	Me	1	0	1
Pseudocercospora fijiensis (syn. Mycosphaerella fijiensis)	CIRAD86	INSDC: GCA_000340215.1	Asco	Dothideo	H	MeE	0.726235	0.727988	0.262135	0.832751	0.26403	1	0.65439	0.823011	0	Me	MeE			Me	Me	1	1	1
Pyrenophora teres teres	0-1	INSDC:GCA_006112615.1	Asco	Dothideo	N	Pn	0.473693	0.367146	0	0.401273	0.475269	0.669331	1	0.750813	0.0462663	P	PN			P	P	1	1	1
Pyrenophora tritici-repentis	Pt-1C-BFP	INSDC: GCA_000149985.1	Asco	Dothideo	N	Pn	0.532014	0.413155	0.0281097	0.440176	0.468212	0.725551	1	0.810574	0	P	PN			P	P	1	1	1
Ramularia collo-cygni	DK05	INSDC: GCA_900074925.1	Asco	Dothideo	H	U	0.794724	0.772377	0.292534	0.874354	0.279311	0.997994	0.615023	0.833137	0	Me	MeE			Me	Me	1	1	1
Rhytidhysteron rufulum	CBS 306.38	INSDC: GCA_000467735.1	Asco	Dothideo	Sap	U	0.440851	0.32083	0	0.313898	0.717949	0.589852	1	0.767114	0.349236	P	PN			S	P	1	0	0
Setosphaeria turcica	Et28A	INSDC: GCA_000359705.1	Asco	Dothideo	H	MeE	0.429034	0.32042	0	0.340167	0.572178	0.603685	1	0.729665	0.203132	P	PN			Me	P	1	0	0
Venturia inaequalis	ICMP13258 / MNH120	INSDC:GCA_001857725.1	Asco	Dothideo	H	U	0.705403	0.553356	0.106427	0.680134	0.407113	0.997178	0.839106	1	0	Me/P	MeE, PB			Me	Me/P	1	1	1
Venturia pirinia	ICMP11032	INSDC:GCA_000738655.1	Asco	Dothideo	H	U	0.737811	0.612473	0.231725	0.74908	0.437752	1	0.840964	0.984935	0	Me	MeE, PB			Me	Me	1	1	1
Yarrowia lipolytica	CLIB122	INSDC:GCA_000002525.1	Asco	Dothideo	Sap	U	0.875409	0.961711	1	0.939009	0.209911	0.784193	0.436589	0.585167	0	Mo	Mo1/Mo2			S	Mo	1	0	1
Zymoseptoria brevis	Zb18110	INSDC:GCA_000966595.1	Asco	Dothideo	H	U	0.858692	0.886683	0.517167	0.969046	0.233582	1	0.546293	0.731797	0	Me	Mo3, MeE			Me	Me	1	1	1
Zymoseptoria pseudotritici	STIR04_2.2.1	INSDC: GCA_000223665.2	Asco	Dothideo	H	U	0.814853	0.809579	0.387892	0.886591	0.235829	1	0.583108	0.75408	0	Me	MeE			Me	Me	1	1	1
Zymoseptoria tritici	IPO323	INSDC: GCA_000219625.1	Asco	Dothideo	H	MeE	0.862931	0.887459	0.534224	0.969846	0.235976	1	0.566089	0.729162	0	Me	Mo3, MeE			Me	Me	1	1	1
Aspergillus fumigatus	Af293	INSDC:GCA_000002655.1 ASM265v1	Asco	Eurotio	Sap	S	0.905768	0.812631	0.377334	0.803351	0.401068	1	0.641639	0.978816	0	Me	MeE, PB			S	Me	1	0	1
Aspergillus nidulans	FGSCA4	INSDC:GCA_000149205.2 ASM14920v2	Asco	Eurotio	Sap	S	0.640293	0.487145	0	0.519969	0.758908	0.849914	0.948462	1	0.288649	P	PB			S	P	1	0	1
Aspergillus oryzae	RIB40	INSDC:GCA_000184455.3	Asco	Eurotio	Sap	U	0.557141	0.393034	0	0.430774	0.808994	0.775379	0.882089	1	0.531465	P	PB			S	P	1	0	0
Uncinocarpus reesii	1704	INSDC: GCA_000003515.2	Asco	Eurotio	Sap	S	0.903291	1	0.919933	0.989153	0.222454	0.805981	0.442509	0.597982	0	Mo	Mo1/Mo3			S	Mo	1	0	1
Blumeria graminis f. sp. hordei	DH14	INSDC:GCA_000151065.3	Asco	Leotio	B	Mo2	0.89876	1	0.970846	0.983571	0.214106	0.806014	0.440632	0.601456	0	Mo	Mo1/Mo2/Mo3			Mo	Mo	1	1	1
Blumeria graminis f. sp. tritici	96224	INSDC:GCA_000418435.1	Asco	Leotio	B	Mo2	0.900482	1	0.971803	0.979418	0.214483	0.80656	0.44043	0.601657	0	Mo	Mo1/Mo2/Mo3			Mo	Mo	1	1	1
Botrytis cinerea	B05.10	INSDC:GCA_000143535.4	Asco	Leotio	N	Pb	0.606343	0.468253	0.0560288	0.496523	0.399852	0.746195	0.518057	1	0	P	PB			P	P	1	1	1
Botrytis cinerea	BcDW1	INSDC:GCA_000349525.1	Asco	Leotio	N	Pb	0.530414	0.380158	0	0.393911	0.71251	0.679142	0.683925	1	0.467115	P	PB			P	P	1	1	1
Botrytis cinerea	T4	INSDC:GCA_000292645.1	Asco	Leotio	N	Pb	0.562092	0.40855	0	0.422859	0.53689	0.697931	0.616113	1	0.188705	P	PB			P	P	1	1	1
Erysiphe necator	C	INSDC: GCA_000798715.1	Asco	Leotio	B	Mo2	0.902261	1	0.959719	0.985098	0.215292	0.810207	0.445365	0.604829	0	Mo	Mo1/Mo2/Mo3			Mo	Mo	1	1	1
Marssonina brunnea f. sp. ''multigermtubi''	MB_m1	INSDC: GCA_000298775.1	Asco	Leotio	H	U	0.973614	0.910698	0.550671	0.913726	0.403777	1	0.6557	0.867209	0	Me	S, MeE			Me	Me	1	1	1
Oidiodendron maius	Zn	INSDC: GCA_000827325.1	Asco	Leotio	Sym	Mo1	0.297806	0.213952	0	0.223922	0.752063	0.386918	0.566748	0.550115	1	V	-			Mo	V	1	0	0
Sclerotinia borealis	F-4128	INSDC: GCA_000503235.1	Asco	Leotio	N	Pb	0.73819	0.603507	0.20358	0.612304	0.385527	0.82246	0.576384	1	0	P	PB			P	P	1	1	1
Sclerotinia sclerotiorum	1980 UF-70	INSDC:GCA_000146945.2	Asco	Leotio	N	Pb	0.90648	0.82109	0.412041	0.824183	0.393617	0.941911	0.590891	1	0	P	PB			P	P	1	1	1
Tuber melanosporum	Mel28	INSDC: GCA_000151645.1	Asco	Pezizo	Sym	Mo1	0.908386	1	0.931584	0.95754	0.234584	0.82302	0.470519	0.618256	0	Mo	Mo1/Mo3			Mo	Mo	1	1	1
Debaryomyces hansenii	CBS767	INSDC:GCA_000006445.2	Asco	Saccharo	Sap	S	0.856686	0.939901	1	0.913599	0.210735	0.763473	0.430213	0.570118	0	Mo	Mo2			S	Mo	1	0	1
Komagataella phaffii	GS115	INSDC:GCA_000027005.1	Asco	Saccharo	Sap	S	0.867836	0.94393	1	0.910303	0.216346	0.769195	0.437069	0.581474	0	Mo	Mo2			S	Mo	1	0	1
Saccharomyces cerevisiae	S288C	INSDC:GCA_000146045.2	Asco	Saccharo	Sap	S	0.853886	0.932594	1	0.904	0.210879	0.760638	0.431857	0.571731	0	Mo	Mo2			S	Mo	1	0	1
Schizosaccharomyces pombe	972h-	INSDC:GCA_000002945.2	Asco	Schizo-saccharo	Sap	S	0.895305	0.978722	1	0.942705	0.21413	0.798433	0.444584	0.598262	0	Mo	Mo1/Mo2			S	Mo	1	0	1
Aciculosporium take	A7993 / MAFF-241224	INSDC:GCA_000222935.2	Asco	Sordario	Endo	Mo1	0.875537	0.985924	0.869545	1	0.212355	0.807895	0.443416	0.603323	0	Mo	Mo1/Mo3			Mo	Mo	1	1	1
Colletotrichum fioriniae	PJ7	INSDC:GCA_000582985.1	Asco	Sordario	H	U	0.306715	0.205129	0	0.215519	1	0.414355	0.739743	0.618455	0.978856	Me	MeI, V			V/Me	Me	1	1	1
Colletotrichum gloeosporioides	Cg-14	INSDC:GCA_000446055.1	Asco	Sordario	H	Mi	0.272354	0.181281	0	0.192144	0.901907	0.367677	0.647489	0.547863	1	V	-			V/Me	V	1	1	1
Colletotrichum graminicola	M1.001	INSDC: GCA_000149035.1	Asco	Sordario	H	Mi	0.517969	0.368722	0	0.379491	1	0.643546	0.998536	0.910476	0.429947	Me/P	MeI, PN			V/Me	Me/P	1	1	1
Colletotrichum higginsianum	IMI349063	INSDC: GCA_001672515.1	Asco	Sordario	H	Mi	0.387545	0.269169	0	0.302593	1	0.515548	0.752346	0.747791	0.538558	Me	MeI			V/Me	Me	1	1	1
Colletotrichum incanum	MAFF238704	INSDC:GCA_001625285.1	Asco	Sordario	H	U	0.307438	0.203486	0	0.209231	1	0.396551	0.672909	0.60724	0.745302	Me	MeI			V/Me	Me	1	1	1
Colletotrichum nymphaeae	SA-01	INSDC: GCA_001563115.1	Asco	Sordario	H	U	0.294206	0.200047	0	0.217139	0.981481	0.404211	0.714149	0.598769	1	V	MeI			V/Me	V	1	1	1
Colletotrichum orbiculare	MAFF240422	INSDC: GCA_000350065.2	Asco	Sordario	H	Mi	0.300594	0.200761	0	0.213555	1	0.404523	0.682447	0.609433	0.676045	Me	MeI			V/Me	Me	1	1	1
Colletotrichum simmondsii	CBS122122	INSDC: GCA_001563135.1	Asco	Sordario	H	U	0.302975	0.202926	0	0.214947	0.998146	0.411037	0.740219	0.613656	1	Me/V	MeI, V			V/Me	Me/V	1	1	1
Colletotrichum sublineola	TX430BB	INSDC:GCA_000696135.1	Asco	Sordario	H	U	0.384267	0.275451	0	0.295422	1	0.489528	0.81148	0.713273	0.600203	Me	MeI			V/Me	Me	1	1	1
Epichloe amarillans	E57	INSDC:GCA_000223075.2	Asco	Sordario	Endo	Mo1	0.865922	0.983767	0.787373	1	0.198237	0.804388	0.423336	0.591361	0	Mo	Mo1/Mo3			Mo	Mo	1	1	1
Epichloe brachyelytri	E4804	INSDC: GCA_000222915.1	Asco	Sordario	Endo	Mo1	0.850648	0.962364	0.755221	1	0.210245	0.787522	0.430625	0.58333	0	Mo	Mo1/Mo3			Mo	Mo	1	1	1
Epichloe elymi	E56	INSDC:GCA_000315335.1	Asco	Sordario	Endo	Mo1	0.866669	0.979325	0.827778	1	0.207571	0.801628	0.436718	0.596812	0	Mo	Mo1/Mo3			Mo	Mo	1	1	1
Epichloe festucae	E2368	INSDC:GCA_000151575.2	Asco	Sordario	Endo	Mo1	0.842252	0.951601	0.750022	1	0.207851	0.776025	0.422053	0.579215	0	Mo	Mo1/Mo3			Mo	Mo	1	1	1
Epichloe festucae	E894	INSDC:GCA_000226195.2	Asco	Sordario	Endo	Mo1	0.852978	0.954481	0.766359	1	0.217127	0.777111	0.424049	0.580764	0	Mo	Mo1/Mo3			Mo	Mo	1	1	1
Epichloe glyceriae	E277	INSDC:GCA_000225285.2	Asco	Sordario	Endo	Mo1	0.840371	1	0.647479	0.927518	0.295579	0.934847	0.561816	0.687424	0	Mo	Mo1			Mo	Mo	1	1	1
Epichloe typhina	E8	INSDC:GCA_000308955.1	Asco	Sordario	Endo	Mo1	0.854484	0.974314	0.796629	1	0.205758	0.787179	0.420343	0.580228	0	Mo	Mo1/Mo3			Mo	Mo	1	1	1
Epichloe typhina subsp. Poae	E5819	INSDC:GCA_000222955.2	Asco	Sordario	Endo	Mo1	0.847273	0.960338	0.745497	1	0.202974	0.788925	0.42197	0.584489	0	Mo	Mo1/Mo3			Mo	Mo	1	1	1
Eutypa lata	UCREL1	INSDC: GCA_000349385.1	Asco	Sordario	N	Pb	0.405057	0.295887	0	0.33355	0.916366	0.535366	1	0.718972	0.581448	P	PN			P	P	1	1	1
Fusarium avenaceae	Fa05001	INSDC:GCA_000769215.1	Asco	Sordario	W	V	0.286367	0.214766	0	0.230563	0.7947	0.389417	0.603083	0.525912	1	V	-			V	V	1	1	1
Fusarium fujikuroi	IMI58289	INSDC:GCA_900079805.1	Asco	Sordario	W	V	0.279448	0.209521	0	0.222333	0.691814	0.395828	0.565298	0.519049	1	V	-			V	V	1	1	1
Fusarium graminearum	PH-1	INSDC: GCA_000240135.3	Asco	Sordario	H	MeE	0.581117	0.459607	0	0.499746	0.966638	0.809122	0.977974	1	0.769436	P	MeI, PN/PB			Me	P	1	0	1
Fusarium langsethiae	ASM129263v1	INSDC: GCA_001292635.1	Asco	Sordario	W	U	0.65525	0.536861	0	0.601837	0.765881	0.893557	0.939805	1	0.429676	P	PB			V	P	1	0	0
Fusarium oxysporum f. sp. cubense	race 1	INSDC: GCA_000350345.1	Asco	Sordario	W	V	0.24158	0.18036	0	0.197717	0.655083	0.336088	0.48358	0.461057	1	V	-			V	V	1	1	1
Fusarium oxysporum f. sp. cubense	race 4	INSDC:GCA_000350365.1	Asco	Sordario	W	V	0.272163	0.200785	0	0.21898	0.714497	0.37898	0.553488	0.516933	1	V	-			V	V	1	1	1
Fusarium oxysporum f. sp. cubense	tropical race 4	INSDC:GCA_000260195.2	Asco	Sordario	W	V	0.223686	0.169372	0	0.189431	0.66549	0.320152	0.499235	0.450931	1	V	-			V	V	1	1	1
Fusarium oxysporum f. sp. lycopersici	4287	INSDC: GCA_000149955.2	Asco	Sordario	W	V	0.235487	0.172198	0	0.194872	0.687867	0.3257	0.510699	0.456048	1	V	-			V	V	1	1	1
Fusarium oxysporum f. sp. melonis	NRRL26406	INSDC: GCA_000260495.2	Asco	Sordario	W	V	0.215093	0.162706	0	0.190445	0.682185	0.309127	0.500136	0.437703	1	V	-			V	V	1	1	1
Fusarium poae	FPOA1_0	INSDC: GCA_001675295.1	Asco	Sordario	W	U	0.561597	0.446069	0	0.491019	1	0.748782	0.981623	0.918487	0.760166	Me	MeI, PN			V	Me	1	0	0
Fusarium psuedograminearum	CS3096	INSDC:GCA_000303195.2	Asco	Sordario	Root	V	0.22759	0.170706	0	0.194854	0.778508	0.326867	0.58612	0.467116	1	V	-			V	V	1	1	1
Fusarium solani	mpVI 77-13-4	INSDC:GCA_000151355.1	Asco	Sordario	W	V	0.23607	0.17214	0	0.183002	0.690589	0.328844	0.5017	0.448853	1	V	-			V	V	1	1	1
Fusarium verticilliodes	7600	INSDC:GCA_000149555.1	Asco	Sordario	W	V	0.369685	0.288449	0	0.311626	0.873012	0.517279	0.715691	0.670988	1	V	-			V	V	1	1	1
Gaeumannomyces graminis	R3-111a-1	JGI:Gaegr1	Asco	Sordario	Root	Pb	0.654168	0.511059	0	0.563899	0.737022	0.749091	1	0.881185	0.0392097	P	PN			P	P	1	1	1
Magnaporthe oryzae	70-15	INSDC: GCA_000002495.2	Asco	Sordario	H	Mi	0.56331	0.431022	0	0.47755	0.734342	0.707086	1	0.831231	0.150501	P	PN			Me	P	1	0	1
Magnaporthe poae	ATCC64411	INSDC: GCA_000193285.1	Asco	Sordario	Root	Mo3	0.985713	0.969252	0.664429	1	0.444449	0.952354	0.705298	0.819529	0	Mo	S, Mo1/Mo3, MeE			Mo	Mo	1	1	1
Metarhizium robertsii	MR2010_11_27	INSDC:GCA_000591435.1	Asco	Sordario	Ento	U	0.917928	0.900929	0.389371	1	0.344706	0.956786	0.693845	0.832288	0	Mo	Mo3, MeE			U	Mo	0	0	0
Neurospora crassa	OR74A	INSDC:GCA_000182925.2	Asco	Sordario	Sap	S	0.99485	1	0.667897	0.973802	0.340687	0.917298	0.601951	0.782939	0	Mo	S, Mo1/Mo3			S	Mo	1	0	1
Phaeoacremonium minimum	UCR-PA7	INSDC: GCA_000392275.1	Asco	Sordario		U	0.856217	0.821074	0.483593	0.86135	0.382276	1	0.697925	0.870473	0	Me	MeE			U	Me	0	0	0
Trichoderma reesei		INSDC:GCA_000167675.2	Asco	Sordario	Sap	U	1	0.982226	0.607551	0.961477	0.29181	0.893509	0.540659	0.73622	0	S	S, Mo1/Mo3			U	S	0	0	0
Trichoderma virens	Gv29-8	INSDC:GCA_000170995.2	Asco	Sordario	Sap	S	0.75734	0.593986	0	0.582108	0.953537	0.813258	0.974286	1	0.669959	P	MeI, PN/PB			S	P	1	0	1
Ustilaginoidea virens	IPU010	INSDC:GCA_000965225.2	Asco	Sordario	B	Mo3	0.74672	0.822115	0.543325	1	0.215028	0.778089	0.448646	0.637604	0	Mo	Mo3			Mo	Mo	1	1	1
Verticillium albo-atrum	VaMs.102	INSDC:GCA_000150825.1	Asco	Sordario	N	V	0.840626	0.71656	0.363482	0.719815	0.579045	0.94417	0.769588	1	0	P	PB			V	P	1	0	1
Verticillium dahliae	VdSo316	INSDC:GCA_000150675.2	Asco	Sordario	H	V	0.665616	0.481775	0	0.460733	0.696754	0.787311	0.848508	1	0.000242163	P	PB			V	P	1	0	1
Taphrina deformans	PYCC 5710	INSDC:GCA_000312925.2	Asco	Taphrino	B	Mo3	0.9182	1	0.967137	0.960753	0.21347	0.822073	0.443536	0.614568	0	Mo	Mo1/Mo2/Mo3			Mo	Mo	1	1	1
Agaricus bisporus	H97	JGI:Agabi_varbisH97_2	Basidio	Agarico	Sap	S	1	0.882891	0.535549	0.735543	0.320589	0.914284	0.566796	0.844873	0	S	-			S	S	1	1	1
Armillaria mellea	DSM3731	JGI:Armme1_1	Basidio	Agarico	N	Pb	0.695324	0.469576	0	0.375048	0.543262	0.770449	0.714758	1	0.061002	P	PB			P	P	1	1	1
Gloeophyllum trabeum	ATCC11539	INSDC: GCA_000344685.1	Basidio	Agarico	Sap	S	0.984505	0.953345	0.571097	0.857777	0.250794	1	0.520839	0.830562	0	Me	S, Mo1, MeE			S	Me	1	0	1
Heterobasidion annosum	TC32-1	JGI:HetirrStandDraft	Basidio	Agarico	N	Pb	1	0.82112	0.457002	0.70103	0.340906	0.91681	0.593679	0.886361	0	S	-			P	S	1	0	0
Laccaria bicolor	S238N-H82	INSDC: GCA_000143565.1	Basidio	Agarico	Sym	Mo1	0.951108	1	0.710762	0.923157	0.223886	0.912451	0.479403	0.73276	0	Mo	S, Mo1			Mo	Mo	1	1	1
Moniliophthora perniciosa	FA553	INSDC: GCA_000183025.1	Basidio	Agarico	H	MeE	1	0.959331	0.784828	0.862238	0.320708	0.894214	0.575264	0.741299	0	S	S, Mo1			Me	S	1	0	1
Moniliophthora roreri	MCA2997	INSDC:GCA_000488995.1	Basidio	Agarico	H	Pn	0.499094	0.339837	0	0.301096	1	0.586247	0.900463	0.841693	0.934218	Me	MeI			P	Me	1	0	1
Piloderma croceum	F1598	INSDC: GCA_000827315.1	Basidio	Agarico	Sym	Mo1	0.966765	0.889096	0.460056	0.7896	0.276007	1	0.588667	0.87518	0	Me	S, MeE			Mo	Me	1	0	0
Piriformospora indica	DSM11827	INSDC: GCA_000313545.1	Basidio	Agarico	Sym	Mo1	1	0.936171	0.62925	0.71551	0.510444	0.860403	0.667971	0.884273	0	S	-			Mo	S	1	0	0
Pisolithus microcarpus	441	INSDC: GCA_000827275.1	Basidio	Agarico	Sym	Mo1	0.906737	1	0.876502	0.915929	0.203941	0.815022	0.428961	0.60668	0	Mo	Mo1			Mo	Mo	1	1	1
Pisolithus tinctorius	Marx270	INSDC: GCA_000827335.1	Basidio	Agarico	Sym	Mo1	0.914549	1	0.794637	0.918039	0.200458	0.840056	0.441591	0.622647	0	Mo	Mo1			Mo	Mo	1	1	1
Rhizoctonia solani	AG1-IA	INSDC:GCA_000334115.1	Basidio	Agarico	N	Pb	0.570528	0.381139	0	0.221663	0.710523	0.668069	0.64515	1	0.0630336	P	PB			P	P	1	1	1
Rhizoctonia solani	AG8 WAC10335	INSDC: GCA_000695385.1	Basidio	Agarico	N	Pb	1	0.930192	0.733549	0.796947	0.471328	0.997994	0.682766	0.997776	0	S/Me/P	S, MeE, PB			P	S/Me/P	1	1	1
Sebacina vermifera	MAFF 305830	INSDC:GCA_000827415.1	Basidio	Agarico	Sym	Mo1	1	0.919427	0.593971	0.710617	0.544721	0.894897	0.74661	0.938487	0	S	-			Mo	S	1	0	0
Serpula lacrymans	S7.9	INSDC:GCA_000218685.1	Basidio	Agarico	Sap	S	1	0.996837	0.610889	0.873581	0.224046	0.963295	0.458313	0.765412	0	S/Mo	S, Mo1, MeE			S	S/Mo	1	1	1
Sphaerobolus stellatus	SS14	INSDC: GCA_000827215.1	Basidio	Agarico	Sap	S	0.4892	0.281171	0	0.230967	1	0.497355	0.820932	0.76742	0.835297	Me	MeI			S	Me	1	0	0
Stereum hirsutum	FP-91666 SS1	INSDC: GCA_000264905.1	Basidio	Agarico	Sap	U	0.697402	0.484867	0	0.394555	0.626895	0.766904	0.669801	1	0.350695	P	PB			S	P	1	0	0
Trametes versicolor	FP-101664 SS1	INSDC: GCA_000271585.1	Basidio	Agarico	Sap	S	0.915449	0.643179	0.025815	0.552395	0.428961	0.860325	0.546387	1	0	P	PB			S	P	1	0	1
Volvariella volvacea	V23	INSDC:GCA_000349905.1	Basidio	Agarico	Sap	U	1	0.806199	0.393896	0.58976	0.602865	0.862415	0.7909	0.991398	0	S	S, PB			S	S	1	1	1
Tilletiaria anomala	UBC951	INSDC: GCA_000711695.1	Basidio	Exobasidio	U	U	0.904827	1	0.940297	0.937143	0.217827	0.815934	0.445851	0.605365	0	Mo	Mo1			U	Mo	0	0	0
Malassezia globosa	CBS7966	INSDC:GCA_001264805.1	Basidio	Malassezio	Skin	U	0.920818	1	0.999688	0.949865	0.220586	0.817856	0.449794	0.615255	0	Mo	Mo1/Mo2			S	Mo	1	0	0
Microbotryum violaceum		INSDC:GCA_000166175.1	Basidio	Microbotryo	B	U	0.907575	1	0.901716	0.943296	0.209643	0.84096	0.436187	0.620907	0	Mo	Mo1			Mo	Mo	1	1	1
Melampsora laricis-populina	98AG31	INSDC: GCA_000204055.1	Basidio	Puccinio	B	Mo2	0.975826	1	0.847556	0.9819	0.326518	0.987347	0.589621	0.79042	0	Mo	S, Mo1/Mo3, MeE			Mo	Mo	1	1	1
Puccinia graminis	UG99	INSDC: GCA_008520325.1	Basidio	Puccinio	B	Mo2	0.969785	1	0.822728	0.988103	0.315963	0.970462	0.593462	0.777949	0	Mo	S, Mo1/Mo3, MeE			Mo	Mo	1	1	1
Puccinia sorghi	ASM126337v1	INSDC: GCA_001263375.1	Basidio	Puccinio	B	U	0.917285	1	0.996839	0.964643	0.250737	0.835013	0.477648	0.636465	0	Mo	Mo1/Mo2/Mo3			U	Mo	0	0	0
Puccinia striformis	PST-130	INSDC:GCA_000223505.1	Basidio	Puccinio	B	Mo2	0.924885	1	0.971988	0.976995	0.274835	0.864379	0.511308	0.666264	0	Mo	Mo1/Mo2/Mo3			Mo	Mo	1	1	1
Puccinia triticina	1-1 BBBD Race 1	INSDC:GCA_000151525.2	Basidio	Puccinio	B	Mo2	0.924272	1	0.968946	0.969417	0.257195	0.843424	0.478798	0.645789	0	Mo	Mo1/Mo2/Mo3			Mo	Mo	1	1	1
Tremella mesenterica	DSM1558	INSDC: GCA_000271645.1	Basidio	Tremello	B	Mo2	0.90465	1	0.973981	0.942945	0.219242	0.815658	0.444121	0.609295	0	Mo	Mo1/Mo2			Mo	Mo	1	1	1
Sporisorium reilianum	SRZ2	INSDC:GCA_000230245.1	Basidio	Ustilagino	B	Mo2	0.904105	1	0.860157	0.935073	0.203085	0.832884	0.434829	0.610584	0	Mo	Mo1			Mo	Mo	1	1	1
Ustilago hordei	Uh4857_4	INSDC:GCA_000286035.1	Basidio	Ustilagino	B	Mo3	0.903845	1	0.893223	0.945919	0.205609	0.822696	0.434313	0.606172	0	Mo	Mo1			Mo	Mo	1	1	1
Ustilago maydis	521	INSDC:GCA_000328475.2	Basidio	Ustilagino	B	Mo3	0.74672	0.822115	0.543325	1	0.215028	0.778089	0.448646	0.637604	0	Mo	Mo3			Mo	Mo	1	1	1
Rhizophagus irregularis (syn. Glomus intraradices)	DAOM 181602	INSDC:GCA_002897155.1	Glomero	Glomero	Sym	Mo1	0.92351	1	0.888602	0.927341	0.229817	0.874019	0.47936	0.676883	0	Mo	Mo1			Mo	Mo	1	1	1
Albugo candida	ASM107853v1	INSDC:GCA_001078535.1	Oo	Oo	B	Mo2	0.737717	0.800622	1	0.791486	0.191454	0.663831	0.372328	0.507594	0	Mo	Mo2			Mo	Mo	1	1	1
Albugo laibachii	ENA1	EnsembleProtists:ENA1	Oo	Oo	B	Mo2	0.837292	0.863756	1	0.876833	0.227715	0.720661	0.41653	0.555332	0	Mo	Mo2			Mo	Mo	1	1	1
Hyaloperonospora arabidopsidis	Emoy2	INSDC: GCA_000173235.2	Oo	Oo	B	Mo2	0.709686	0.756588	1	0.734357	0.184026	0.641596	0.357257	0.48692	0	Mo	Mo2			Mo	Mo	1	1	1
Phytophthora capsici	LT1534	INSCD: GCA_000325885.1	Oo	Oo	B	Mo2	0.58954	0.589681	1	0.599884	0.198685	0.597333	0.308737	0.498604	0	Mo	Mo2			Mo	Mo	1	1	1
Phytophthora kernoviae	00238/432	INSDC:GCA_000333075.2	Oo	Oo	B	Mo2	0.648285	0.680509	1	0.665261	0.181221	0.609755	0.330675	0.476466	0	Mo	Mo2			Mo	Mo	1	1	1
Phytophthora lateralis	MPF4	INSDC: GCA_000318465.2	Oo	Oo	B	Mo2	0.6342	0.659948	1	0.643666	0.18065	0.591346	0.321808	0.468484	0	Mo	Mo2			Mo	Mo	1	1	1
Phytophthora parasitica	P1569	INSDC:GCA_000365505.1	Oo	Oo	B	Mo2	0.523716	0.528822	1	0.550722	0.190281	0.562176	0.302783	0.48791	0	Mo	Mo2			Mo	Mo	1	1	1
Phytophthora ramorum	CDFA1418886	INSDC:GCA_002968915.1	Oo	Oo	B	Mo2	0.584741	0.57734	1	0.583768	0.210746	0.599197	0.328003	0.510232	0	Mo	Mo2			Mo	Mo	1	1	1
Phytophthora sojae	P6497	INSDC: GCA_000149755.2	Oo	Oo	B	Mo2	0.513325	0.485414	1	0.520351	0.236459	0.580109	0.312433	0.531816	0	Mo	Mo2			Mo	Mo	1	1	1
Pythium arrhenomanes	ATCC12531	INSDC: GCA_000387505.2	Oo	Oo	-	U	0.691821	0.731608	1	0.725509	0.169724	0.645499	0.359937	0.489154	0	Mo	Mo2			U	Mo	0	0	0
Pythium irregulare	DAOM BR486	INSDC:GCA_000387425.2	Oo	Oo	-	U	0.68731	0.735521	1	0.716735	0.175914	0.634736	0.360759	0.483048	0	Mo	Mo2			U	Mo	0	0	0
Pythium iwayamai	DAOM BR242034	INSDC: GCA_000387465.2	Oo	Oo	-	U	0.716528	0.767552	1	0.729438	0.176587	0.638858	0.354946	0.492145	0	Mo	Mo2			U	Mo	0	0	0
Pythium ultimum	DAOM BR144	INSDC:GCA_000143045.1	Oo	Oo	N	U	0.644443	0.687229	1	0.667663	0.169737	0.607298	0.339538	0.467017	0	Mo	Mo2			P	Mo	1	0	0
Pythium vexans	DAOM BR484	INSDC:GCA_000387545.2	Oo	Oo	-	U	0.65039	0.694381	1	0.673383	0.165557	0.606614	0.328285	0.468615	0	Mo	Mo2			U	Mo	0	0	0
Rhizopus delemar	RA 99-880	INSDC:GCA_000149305.1	Zygo	Mucor	Sap	U	0.875851	1	0.883643	0.932533	0.238686	0.840198	0.442963	0.647478	0	Mo	Mo1			S	Mo	1	0	0
																						149	114	134
																						Success	0.765101	0.899329

## Sheet: Important Notes
	The monomertroph classes Mo1, Mo2 and Mo3 (including species commonly described as non-haustorial biotrophs, haustorial biotrophs and symbionts respectively), are not well distinguished by CATAStrophy,
	The CATAStrophy scores presented in the main text take the maximum score of Mo1, Mo2 and Mo3, and report this as a single score for the Mo class.
	The rightmost columns in the next tab (grey) show calculations of prediction success rate.
	This is presented twice:
	1) initially using assigned literature terms as the basis without modification and
	2) correcting commonly used literature terms with recent literature or on the basis of discussion points in the main text (i.e. free living yeasts are likely to be similar to monomertrophs due to metabolism of simple sugars, and with allowance for ambiguity between the hemibiotrophic Colletotrichum spp. that may be reassigned to the new vasculartroph class)
